# Supplementary material for: Control of humanoid robot via motion-onset visual evoked potentials
Source: Front Syst Neurosci. 2015 Jan 9;8:247. doi: 10.3389/fnsys.2014.00247 (PMC4287730; doi:10.3389/fnsys.2014.00247)
Supplement: Supplementary file 2 [file DataSheet1.ZIP]

Archive with 4 entries (3 files):
- subj1_N200_offline_experiment001_figure6/
- subj1_N200_offline_experiment001_figure6/20131223_LMF_001_NEV.mat
- subj1_N200_offline_experiment001_figure6/20131223_LMF_001_signal.mat
- subj1_N200_offline_experiment001_figure6/Instruction of Data Sheet.pdf
