# Supplementary material for: Control of humanoid robot via motion-onset visual evoked potentials
Source: Front Syst Neurosci. 2015 Jan 9;8:247. doi: 10.3389/fnsys.2014.00247 (PMC4287730; doi:10.3389/fnsys.2014.00247)
Supplement: Supplementary file 5 [file DataSheet4.ZIP]

Archive with 9 entries (6 files):
- subj2_N200_offline_experiment001_figure6/
- subj2_N200_offline_experiment001_figure6/123921_Li_Data_Sheet_Instruction.PDF
- subj2_N200_offline_experiment001_figure6/20140925_LJH_002_NEV.mat
- __MACOSX/
- __MACOSX/subj2_N200_offline_experiment001_figure6/
- __MACOSX/subj2_N200_offline_experiment001_figure6/._20140925_LJH_002_NEV.mat
- subj2_N200_offline_experiment001_figure6/20140925_LJH_002_signal.mat
- __MACOSX/subj2_N200_offline_experiment001_figure6/._20140925_LJH_002_signal.mat
- __MACOSX/._subj2_N200_offline_experiment001_figure6
