# Supplementary material for: Control of humanoid robot via motion-onset visual evoked potentials
Source: Front Syst Neurosci. 2015 Jan 9;8:247. doi: 10.3389/fnsys.2014.00247 (PMC4287730; doi:10.3389/fnsys.2014.00247)
Supplement: Supplementary file 10 [file DataSheet9.ZIP]

Archive with 9 entries (6 files):
- subj3_N200_offline_experiment003_figure6/
- subj3_N200_offline_experiment003_figure6/123921_Li_Data_Sheet_Instruction.PDF
- subj3_N200_offline_experiment003_figure6/20140106_ZY_004_NEV.mat
- __MACOSX/
- __MACOSX/subj3_N200_offline_experiment003_figure6/
- __MACOSX/subj3_N200_offline_experiment003_figure6/._20140106_ZY_004_NEV.mat
- subj3_N200_offline_experiment003_figure6/20140106_ZY_004_signal.mat
- __MACOSX/subj3_N200_offline_experiment003_figure6/._20140106_ZY_004_signal.mat
- __MACOSX/._subj3_N200_offline_experiment003_figure6
